# Supplementary material for: Fecal microbiota and inflammatory and antioxidant status of obese and lean dogs, and the effect of caloric restriction
Source: Front Microbiol. 2023 Jan 12;13:1050474. doi: 10.3389/fmicb.2022.1050474 (PMC9878458; doi:10.3389/fmicb.2022.1050474)
Supplement: Supplementary file 1 [file Table_1.XLSX]

## Sheet: OB vs CTRL 
Median percentage (+ min. and max values) of relative abundance of the different bacterial populations detected in fecal samples of lean and obese dogs. Values with different superscripts are significantly different in multiple comparisons with FDR adjustment.
LEVEL: 2 Phylum	CTRL dogs						OB dogs						Diet	Group	Diet X Group
	T 0			T30			T 0			T 30
	Median	Min	Max	Median	Min	Max	Median	Min	Max	Median	Min	Max	P value
Actinobacteria	1.78357	0.260521	8.07615	1.32265	0.320641	2.98597	1.57315	0	8.7976	1.44289	0.0400802	7.21443	0.1704	0.6494	0.402
Bacteroidetes	6.81363	0	32.9058	16.6934	1.62325	28.0361	4.46894	0	30.2806	18.7976	0	37.8758	0.0041	0.9854	0.4998
Firmicutes	83a	36.8537	96.2926	71ab	47.1944	96.4529	86a	41.503	99.018	59b	44.6293	97.4749	0.0014	0.3407	0.221
Fusobacteria	3.20641	0	28.7976	10.481	0.881764	23.6473	4.36874	0	24.1082	15.3908	0	28.8778	0.0124	0.3519	0.4243
Proteobacteria	1.44289	0	3.48697	1.22244	0	5.41082	0.891784	0	7.09419	2.45491	0	37.4349	0.1739	0.3421	0.3746
LEVEL: 3 Class	CTRL dogs						OB dogs						Diet	Group	Diet X Group
	T0			T30			T0			T30
	Median	Min	Max	Median	Min	Max	Median	Min	Max	Median	Min	Max	P value
Coriobacteriia	1.78357	0.260521	7.99599	1.16232	0.320641	2.94589	1.55311	0	8.7976	1.39279	0	7.21443	0.0996	0.9361	0.5183
Bacteroidia	6.81363	0	32.9058	16.6934	1.62325	28.0361	4.46894	0	30.2806	18.7976	0	37.8758	0.0046	0.9665	0.5169
Bacilli	0.400802	0	23.9279	0.220441	0	13.2465	0.150301	0	75.9118	0.531062	0	30.8016	0.1152	0.1555	0.2946
Clostridia	66.7535	33.6673	91.7234	64.0882	42.3447	84.1483	70.8517	20.4409	87.495	55.7114	18.5571	86.9339	0.1437	0.2192	0.4536
Erysipelotrichi	8,6a	2.98597	19.3587	5,1b	2.30461	7.07415	3,3b	1.74349	10.3607	2,9b	0.0200401	7.55511	0.001	0.0001	0.0629
Fusobacteriia	3.20641	0	28.7976	10.481	0.881764	23.6473	4.36874	0	24.1082	15.3908	0	28.8778	0.0124	0.3518	0.4243
Betaproteobacteria	0.861723	0	3.10621	0.521042	0	2.36473	0.230461	0	4.2485	1.47295	0	4.58918	0.2827	0.1787	0.3918
Epsilonproteobacteria	0	0	0.601202	0.0400802	0	0.561122	0	0	0.460922	0.01002	0	0.761523	0.2548	0.5423	0.6204
Gammaproteobacteria	0.140281	0	1.94389	0	0	4.9499	0.180361	0	5.69138	0.12024	0	31.8036	0.4827	0.2644	0.4566
LEVEL: 4 Order	CTRL dogs						OB dogs						Diet	Group	Diet X Group
	T0			T30			T0			T30
	Median	Min	Max	Median	Min	Max	Median	Min	Max	Median	Min	Max	P value
Coriobacteriales	1.78357	0.260521	7.99599	1.16232	0.320641	2.94589	1.55311	0	8.7976	1.39279	0	7.21443	0.0996	0.9361	0.5183
Bacteroidales	6.81363	0	32.9058	16.6934	1.62325	28.0361	4.46894	0	30.2806	18.7976	0	37.8758	0.0046	0.9665	0.5169
Lactobacillales	0.0400802	0	23.2064	0	0	1.48297	0.0200401	0	74.3487	0.140281	0	6.65331	0.0412	0.1598	0.3042
Turicibacterales	0.260521	0	6.49299	0	0	11.7635	0	0	1.002	0.0400802	0	1.40281	0.1855	<0,0001	0.1699
Clostridiales	66.7535	33.6673	91.7234	64.0882	42.3447	84.1483	70.8517	20.4409	87.495	55.7114	18.5571	86.9339	0.1437	0.2192	0.4536
Erysipelotrichales	8,6a	2.98597	19.3587	5,1b	2.30461	7.07415	3,3b	1.74349	10.3607	2,9ab	0.0200401	7.55511	0.001	0.0001	0.0629
Fusobacteriales	3.20641	0	28.7976	10.481	0.881764	23.6473	4.36874	0	24.1082	15.3908	0	28.8778	0.0124	0.3518	0.4243
Burkholderiales	0.861723	0	3.10621	0.521042	0	2.36473	0.230461	0	4.2485	1.47295	0	3.56713	0.3156	0.1995	0.4364
Campylobacterales	0	0	0.601202	0.0400802	0	0.561122	0	0	0.460922	0.01002	0	0.761523	0.2548	0.5423	0.6204
Enterobacteriales	0	0	1.16232	0	0	4.9499	0	0	5.69138	0	0	2.48497	0.9352	0.4358	0.3759
LEVEL 5: Family	CTRL dogs						OB dogs						Diet	Group	Diet X Group
	T0			T30			T0			T30
	Median	Min	Max	Median	Min	Max	Median	Min	Max	Median	Min	Max	P value
Coriobacteriaceae	1.78357	0.260521	7.99599	1.16232	0.320641	2.94589	1.55311	0	8.7976	1.39279	0	7.21443	0.0996	0.9361	0.5183
Bacteroidaceae	4,9ab	0	24.2485	13,5ab	1.62325	21.9639	2,6a	0	20.0401	13,3b	0	29.018	0.0007	0.9888	0.6533
Prevotellaceae	0	0	7.75551	0.0801603	0	5.1503	0	0	10.9419	0.220441	0	6.85371	0.3398	0.8966	0.8378
Paraprevotellaceae	0.741483	0	8.25651	0.941884	0	3.36673	0.150301	0	6.19238	1.50301	0	9.53908	0.7551	0.942	0.1478
Streptococcaceae	0	0	3.44689	0	0	1.40281	0.0200401	0	74.3487	0	0	2.88577	0.0649	0.0709	0.0906
Turicibacteraceae	0.260521	0	6.49299	0	0	11.7635	0	0	1.002	0.0400802	0	1.40281	0.7258	0.0516	0.9969
Clostridiaceae	27.2545	10.8417	53.6874	24.8297	12.0842	48.1162	31.0521	4.90982	53.7475	20.2906	1.32265	40.3206	0.1301	0.4775	0.4318
Lachnospiraceae	29.9399	9.91984	46.3527	28.2365	19.4188	36.9539	22.7255	10.501	43.4469	22.3747	2.88577	73.5671	0.7803	0.2082	0.7642
Peptococcaceae	0	0	1.76353	0	0	1.56313	0	0	1.98397	0	0	1.44289	0.91	0.166	0.313
Peptostreptococcaceae	0	0	5.01002	0	0	11.2625	0	0	13.6874	0.0300601	0	4.66934	0.661	0.735	0.238
Ruminococcaceae	4.20842	0.1002	8.13627	5.1503	0	10.2204	0.581162	0	8.61723	3.74749	0	6.39279	0.128	0.0256	0.7625
Veillonellaceae	1.76353	0	16.9739	1.46293	0.0400802	3.90782	3.05611	0	43.6273	2.17435	0	17.996	0.112	0.1114	0.5753
Erysipelotrichaceae	8,6a	2.98597	19.3587	5,1b	2.30461	7.07415	3,3bc	1.74349	10.3607	2,9abc	0.0200401	7.55511	0.001	0.0001	0.0629
Fusobacteriaceae	3.20641	0	28.7976	10.481	0.881764	23.6473	4.36874	0	24.1082	15.3908	0	28.8778	0.0124	0.3518	0.4243
Alcaligenaceae	0.861723	0	2.86573	0.521042	0	2.36473	0.230461	0	4.2485	1.19238	0	3.44689	0.4824	0.319	0.6747
Enterobacteriaceae	0	0	1.16232	0	0	4.9499	0	0	5.69138	0	0	2.48497	0.9352	0.4358	0.3759
LEVEL 6: Genus	CTRL dogs						OB dogs						Diet	Group	Diet X Group
	T0			T30			T0			T30
	Median	Min	Max	Median	Min	Max	Median	Min	Max	Median	Min	Max	P value
Collinsella	1.34269	0	7.41483	0.941884	0	2.10421	1.55311	0	5.79158	1.0521	0	7.21443	0.094	0.36	0.378
Slackia	0.541082	0	1.28257	0.661323	0	1.24248	0	0	3.8477	0	0	0.621242	0.503	0.016	0.511
Bacteroides	4,9a	0	24.2485	13,5b	1.62325	21.9639	2,6a	0	20.0401	13,3b	0	29.018	0.0007	0.989	0.653
Prevotella	0	0	7.75551	0.0801603	0	5.1503	0	0	10.9419	0.220441	0	6.85371	0.34	0.9	0.838
Streptococcus	0	0	3.44689	0	0	1.40281	0.01002	0	74.3487	0	0	2.86573	0.063	0.073	0.089
Turicibacter	0.260521	0	6.49299	0	0	11.7635	0	0	1.002	0.0400802	0	1.40281	0.726	0.052	0.997
Blautia	11.9639	2.86573	21.8036	7.87575	3.78758	15.8717	7.01403	0.641283	23.7275	6.52305	0.1	23.4469	0.124	0.158	0.837
Dorea	0.701403	0	4.78958	0.380762	0	2.82565	0.871743	0	2.38477	0.581162	0	13.7475	0.957	0.543	0.542
Peptococcus	0	0	1.76353	0	0	1.56313	0	0	1.98397	0	0	1.44289	0.914	0.168	0.311
Faecalibacterium	1.56313	0	3.30661	1.46293	0	3.62725	0	0	3.08617	1.07214	0	3.08617	0.611	0.011	0.242
Oscillospira	0	0	0.0801603	0	0	0.140281	0	0	0.160321	0	0	0.240481	0.094	0.672	0.712
Ruminococcus	0	0	0.380762	0	0	2.10421	0	0	0.340681	0	0	0.360721	0.239	0.412	0.724
Megamonas	1.22244	0	16.6733	0.821643	0	3.18637	2.75551	0	41.6834	1.59319	0	16.0521	0.089	0.075	0.544
Phascolarctobacterium	0.541082	0	2.78557	0.541082	0	2.50501	0	0	2.00401	0.320641	0	1.94389	0.482	0.173	0.537
Allobaculum	1.98397	0	6.01202	1.94389	0	4.50902	1.27255	0	3.72745	1.32265	0	4.00802	0.837	0.097	0.515
Catenibacterium	0a	0	7.13427	0b	0	1.54309	0ab	0	4.2485	0ab	0	0	0.002	0.234	0.384
Coprobacillus	0b	0	1.1022	0,3a	0	1.72345	0b	0	0.861723	0b	0	0.661323	0.067	0.032	0.08
Eubacterium	1,0a	0	15.9118	0,8b	0	2.48497	0,1b	0	2.20441	0,5b	0	4.48898	0.179	0.047	0.054
Fusobacterium	3.20641	0	28.7375	10.481	0.881764	23.3868	4.36874	0	23.7675	14.98	0	28.8778	0.013	0.337	0.395
Sutterella	0.861723	0	2.86573	0.521042	0	2.36473	0.230461	0	4.2485	1.19238	0	3.44689	0.499	0.332	0.693
LEVEL 7: Species	CTRL dogs						OB dogs						Diet	Group	Diet X Group
	T0			T30			T0			T30
	Median	Min	Max	Median	Min	Max	Median	Min	Max	Median	Min	Max	P value
Collinsella stercoris	1.1022	0	7.41483	0.721443	0	2.10421	1.55311	0	5.23046	1.002	0	7.21443	0.133	0.241	0.44
Bacteroides plebeius	0,4ab	0	5.69138	2,6a	0	6.67335	0b	0	5.61122	2,0ab	0	6.51303	0.007	0.113	0.864
Prevotella copri	0	0	7.75551	0.0801603	0	5.1503	0	0	10.9419	0.220441	0	6.85371	0.34	0.897	0.838
Blautia producta	4.38878	2.10421	10.9018	3.92786	2.06413	7.75551	4.13828	0	10.2204	3.80762	0.1002	18.8577	0.447	0.83	0.951
Ruminococcus gnavus	1.86373	0	6.61323	1.06212	0	4.02806	1.70341	0	12.4048	1.41283	0	8.87776	0.495	0.192	0.427
Faecalibacterium prausnitzii	1.56313	0	3.30661	1.46293	0	3.52705	0	0	3.08617	1.07214	0	3.08617	0.619	0.011	0.235
Eubacterium biforme	1,0a	0	15.2505	0,6b	0	2.48497	0b	0	2.20441	0b	0	1.38277	0.092	0.009	0.074
Eubacterium dolichum	0	0	0.661323	0	0	0.440882	0	0	1.04208	0	0	4.48898	0.354	0.068	0.381

## Sheet: OB during CR
Median percentage (+ min. and max values) of relative abundance of the different bacterial populations detected in fecal samples of obese dogs during calorc restriction (CR). Median percentage (+ min. and max values) of relative abundance of the different bacterial populations detected in fecal samples of lean and obese dogs. Values with different superscripts are significantly different in multi…
LEVEL: 2 Phylum	OB dogs
	T 30			T 120			T 210
	Median	Min	Max	Median	Min	Max	Median	Min	Max	P value
Actinobacteria	1,4a	0.0400802	7.21443	0,7b	0	2.08417	1,9a	0.260521	6.23246	0.015
Bacteroidetes	18.7976	0	37.8758	14.519	0.140281	38.3968	11.6232	1.32265	33.7475	0.05
Firmicutes	59	44.6293	97.4749	61.9138	45.3908	86.9138	71.7234	45.1102	86.7535	0.099
Fusobacteria	15.3908	0	28.8778	14.7395	2.98597	25.9519	11.022	4.20842	24.3287	0.174
Proteobacteria	2.45491	0	37.4349	1.14228	0	4.60922	1.14228	0	5.91182	0.041
LEVEL: 3 Class	OB dogs
	T 30			T 120			T 210
	Median	Min	Max	Median	Min	Max	Median	Min	Max	P value
Coriobacteriia	1,4ab	0	7.21443	0,7a	0	2.08417	1,4b	0.240481	5.41082	0.02
Bacteroidia	18,8c	0	37.8758	14,5a	0.140281	38.3968	11,6bc	1.32265	33.7475	0.022
Bacilli	0,5a	0	30.8016	0,1ab	0	3.42685	0,1b	0	3.22645	0.014
Clostridia	55,7a	18.5571	86.9339	57,7a	41.002	85.9118	68,2b	42.1844	85.1703	0.022
Erysipelotrichi	2.9	0.0200401	7.55511	3.69739	0.961924	6.91383	3.08617	0	5.53106	0.356
Fusobacteriia	15.3908	0	28.8778	14.7395	2.98597	25.9519	11.022	4.20842	24.3287	0.174
Betaproteobacteria	1.47295	0	4.58918	0.571142	0	4.16834	0.881764	0	5.49098	0.687
Epsilonproteobacteria	0.01002	0	0.761523	0	0	0.641283	0	0	0.701403	0.157
Gammaproteobacteria	0.12024	0	31.8036	0	0	0.761523	0	0	1.44289	0.478
LEVEL: 4 Order	OB dogs
	T 30			T 120			T 210
	Median	Min	Max	Median	Min	Max	Median	Min	Max	P value
Coriobacteriales	1,4b	0	7.21443	0,7a	0	7.21443	1,4b	0.240481	5.41082	0.02
Bacteroidales	18,8c	0	37.8758	14,5a	0.140281	37.8758	11,6bc	1.32265	33.7475	0.022
Lactobacillales	0.140281	0	6.65331	0.0701403	0	6.65331	0.0400802	0	3.22645	0.264
Turicibacterales	0.0400802	0	1.40281	0	0	1.40281	0	0	1.1022	0.109
Clostridiales	55,7a	18.5571	86.9339	57,7a	41.002	86.9339	68,2b	42.1844	85.1703	0.022
Erysipelotrichales	2.9	0.0200401	7.55511	3.69739	0.961924	7.55511	3.08617	0	5.53106	0.356
Fusobacteriales	15.3908	0	28.8778	14.7395	2.98597	28.8778	11.022	4.20842	24.3287	0.174
Burkholderiales	1.47295	0	3.56713	0.571142	0.01002	3.56713	0.881764	0.01002	5.49098	0.687
Campylobacterales	0.01002	0	0.761523	0.01002	0.01002	0.761523	0.01002	0.01002	0.701403	0.157
Enterobacteriales	0	0	2.48497	0	0	0	0	0	1.08216	0.026
LEVEL 5: Family	OB dogs
	T 30			T 120			T 210
	Median	Min	Max	Median	Min	Max	Median	Min	Max	P value
Coriobacteriaceae	1,4b	0	7.21443	0,7a	0	2.08417	1,7b	0.240481	5.41082	0.02
Bacteroidaceae	13,3ab	0	29.018	13,3a	0.140281	31.7836	8,9b	0.781563	33.1062	0.07
Prevotellaceae	0.220441	0	6.85371	0.01002	0	7.19439	0	0	15.7715	0.236
Paraprevotellaceae	1.50301	0	9.53908	0.400802	0	4.46894	0	0	3.54709	0.058
Streptococcaceae	0	0	2.88577	0	0	1.86373	0	0	3.22645	0.803
Turicibacteraceae	0.0400802	0	1.40281	0	0	3.24649	0	0	1.1022	0.109
Clostridiaceae	20,3a	1.32265	40.3206	22,4ab	12.5852	46.012	23,4b	14.99	43.2465	0.039
Lachnospiraceae	22.3747	2.88577	73.5671	22.8858	14.8697	37.996	25.9519	17.1944	46.8938	0.646
Peptococcaceae	0	0	1.44289	0	0	1.38277	0	0	1.42285	0.432
Peptostreptococcaceae	0.0300601	0	4.66934	0	0	4.72946	0	0	10.2405	0.431
Ruminococcaceae	3.74749	0	6.39279	3.18637	0.200401	7.71543	3.42685	0.220441	7.15431	0.228
Veillonellaceae	2.17435	0	17.996	1.87375	0	6.69339	1.92385	0.240481	40.501	0.74
Erysipelotrichaceae	2.87575	0.0200401	7.55511	3.69739	0.961924	6.91383	3.08617	0	5.53106	0.354
Fusobacteriaceae	15.3908	0	28.8778	14.7395	2.98597	25.9519	11.022	4.20842	24.3287	0.174
Alcaligenaceae	1.19238	0	3.44689	0.571142	0	4.16834	0.881764	0	5.49098	0.804
Enterobacteriaceae	0	0	2.48497	0	0	0	0	0	1.08216	0.026
LEVEL 6: Genus	OB dogs
	T 30			T 120			T 210
	Median	Min	Max	Median	Min	Max	Median	Min	Max	P value
Collinsella	1,0ab	0	7.21443	0,6a	0	1.42285	1,2b	0	5.07014	0.011
Slackia	0	0	0.621242	0	0	1.50301	0.220441	0	0.961924	0.21
Bacteroides	13,3ab	0	29.018	13,3a	0.140281	31.7836	8,9b	0.781563	33.1062	0.007
Prevotella	0.220441	0	6.85371	0.01002	0	7.19439	0	0	15.7715	0.058
Streptococcus	0	0	2.86573	0	0	1.86373	0	0	3.22645	0.657
Turicibacter	0.0400802	0	1.40281	0	0	3.24649	0	0	1.1022	0.109
Blautia	6.52305	0.1	23.4469	6.79359	2.68537	21.2826	7.81563	4.2485	15.491	0.999
Dorea	0.581162	0	13.7475	0.350701	0	4.80962	0.761523	0	4.76954	0.744
Peptococcus	0	0	1.44289	0	0	1.38277	0	0	1.42285	0.432
Faecalibacterium	1.07214	0	3.08617	1.03206	0	2.52505	1.24248	0	3.22645	0.309
Oscillospira	0	0	0.240481	0	0	0.180361	0	0	0.360721	0.13
Ruminococcus	0	0	0.360721	0	0	0.440882	0	0	0.340681	0.856
Megamonas	1.59319	0	16.0521	1.04208	0	6.69339	1.54309	0	39.8998	0.538
Phascolarctobacterium	0.320641	0	1.94389	0.290581	0	2.20441	0.200401	0	3.72745	0.832
Allobaculum	1.32265	0	4.00802	1.27255	0	3.12625	0	0	2.18437	0.112
Catenibacterium	0	0	0	0	0	0.801603	0	0	2.70541	0.575
Coprobacillus	0a	0	0.661323	0,3b	0	1.32265	0,04ab	0	1.04208	0.002
Eubacterium	0.501002	0	4.48898	0.701403	0	1.90381	0.921844	0	3.10621	0.575
Fusobacterium	14.98	0	28.8778	13.9579	2.98597	25.9519	10.9619	4.06814	24.3287	0.174
Sutterella	1.19238	0	3.44689	0.571142	0	4.16834	0.881764	0	5.49098	0.878
LEVEL 7: Species	OB dogs
	T 30			T 120			T 210
	Median	Min	Max	Median	Min	Max	Median	Min	Max	P value
Collinsella stercoris	1,0ab	0	7.21443	0,6a	0	1.42285	1,2b	0	5.07014	0.008
Bacteroides plebeius	1.95391	0	6.51303	2.68537	0	6.35271	0.160321	0	5.53106	0.144
Prevotella copri	0.220441	0	6.85371	0.01002	0	7.19439	0	0	15.7715	0.236
Blautia producta	3.80762	0.1	18.8577	3.47695	0.8	9.91984	5.47094	0.6	8.01603	0.472
Ruminococcus gnavus	1.41283	0	8.87776	1.96393	0	7.73547	2.92585	0	10.3407	0.079
Faecalibacterium prausnitzii	1.07214	0	3.08617	1.03206	0	2.52505	1.24248	0	3.22645	0.343
Eubacterium biforme	0	0	1.38277	0	0	1.66333	0	0	2.86573	0.216
Eubacterium dolichum	0	0	4.48898	0	0	1.38277	0.240481	0	1.46293	0.673
